# Supplementary material for: Occurrence and Multi-Locus Genotyping of Enterocytozoon bieneusi in Black Goats from Fujian Province, China
Source: Pathogens. 2026 Mar 10;15(3):299. doi: 10.3390/pathogens15030299 (PMC13028804; doi:10.3390/pathogens15030299)
Supplement: Supplementary file 1 [file pathogens-15-00299-s001.zip]

Archive with 1 entries (1 files):
- pathogens-4164509-supplementary.pdf
